# Supplementary material for: Proteome Analysis of Swine Macrophages after Infection with Two Genotype II African Swine Fever Isolates of Different Pathogenicity
Source: Viruses. 2022 Sep 28;14(10):2140. doi: 10.3390/v14102140 (PMC9607119; doi:10.3390/v14102140)
Supplement: Supplementary file 1 [file viruses-14-02140-s001.zip]

Archive with 3 entries (3 files):
- Supplementary Table_S2.xlsx
- Supplementary Table_S4.xlsx
- viruses-1932115-SI.pdf
