# Supplementary material for: Proteome Analysis of Swine Macrophages after Infection with Two Genotype II African Swine Fever Isolates of Different Pathogenicity
Source: Viruses. 2022 Sep 28;14(10):2140. doi: 10.3390/v14102140 (PMC9607119; doi:10.3390/v14102140)
Supplement: Supplementary file 1 [file viruses-14-02140-s001.zip › Supplementary Table_S2.xlsx]

## Sheet: Table. S2.RESULT.MULTIQUERY
Supplementary Table S2: Results of multiquery enrichment analysis of biological processes (GO:BP) and KEGG-pathways based on differentially expressed genes performed in gProfiler. Significantly enriched terms are highlighted in bold-black. Term and group specific p-values are shown rounded to 4 digits.
Term name	Term Id	A6	A24	E6	E24
cellular respiration	GO:0045333	1	5.23076e-27	1	0.00265274
aerobic respiration	GO:0009060	1	2.70995e-25	1	0.0023254
generation of precursor metabolites and energy	GO:0006091	0.0425755	1.14901e-23	0.0138094	7.00601e-06
energy derivation by oxidation of organic compounds	GO:0015980	1	8.64755e-23	1	0.0135033
cellular amide metabolic process	GO:0043603	2.21689e-09	1.52241e-09	4.86784e-20	0.0243186
organic substance catabolic process	GO:1901575	1.93449e-09	8.74081e-13	1.62799e-19	0.602074
Spliceosome	KEGG:03040	2.07447e-16	2.75669e-09	7.70609e-19	0.253621
organonitrogen compound metabolic process	GO:1901564	1.20269e-06	5.60279e-11	1.03223e-18	0.68697
catabolic process	GO:0009056	3.32497e-08	9.4998e-14	1.45722e-18	0.366826
cellular catabolic process	GO:0044248	4.44454e-07	4.74939e-14	1.15325e-17	1
oxidative phosphorylation	GO:0006119	1	1.89736e-17	1	0.555408
small molecule metabolic process	GO:0044281	0.00429303	6.49299e-15	3.311e-11	1
Oxidative phosphorylation	KEGG:00190	1	1.36599e-14	1	1
Protein processing in endoplasmic reticulum	KEGG:04141	1	4.07793e-14	0.00615925	9.08214e-06
electron transport chain	GO:0022900	1	9.43039e-14	1	0.355297
cellular localization	GO:0051641	0.00010184	1.12349e-13	2.41163e-06	9.73772e-09
ATP metabolic process	GO:0046034	1	1.28763e-13	1	1
organonitrogen compound catabolic process	GO:1901565	0.000584004	3.56429e-06	1.76867e-13	1
cellular macromolecule metabolic process	GO:0044260	1.68384e-07	8.46657e-05	2.41777e-13	0.452912
cellular macromolecule biosynthetic process	GO:0034645	1.66627e-07	7.61111e-08	2.80077e-13	0.0343957
intracellular transport	GO:0046907	0.000623471	3.39071e-13	5.99686e-07	1.04962e-06
Diabetic cardiomyopathy	KEGG:05415	1	2.1234e-12	1	1
establishment of localization	GO:0051234	0.310286	3.23416e-12	5.78713e-05	3.23661e-10
respiratory electron transport chain	GO:0022904	1	4.31976e-12	1	1
amide biosynthetic process	GO:0043604	2.42721e-06	1.21464e-06	4.62819e-12	1
RNA localization	GO:0006403	1.78288e-09	1.81996e-11	4.9685e-12	0.003145
organonitrogen compound biosynthetic process	GO:1901566	6.74915e-05	2.52737e-11	5.32023e-12	1
carboxylic acid metabolic process	GO:0019752	0.00525154	9.67472e-12	3.3199e-06	1
protein folding	GO:0006457	1	1.67397e-11	0.00640835	0.000940908
peptide metabolic process	GO:0006518	6.80923e-05	1.01188e-05	2.00167e-11	0.0282832
oxoacid metabolic process	GO:0043436	0.00871489	3.00748e-11	2.90007e-06	1
Lysosome	KEGG:04142	0.000405676	0.458181	3.5502e-11	1
transport	GO:0006810	0.759355	3.92918e-11	0.000278424	3.92147e-09
regulation of mRNA metabolic process	GO:1903311	3.57909e-08	2.86904e-07	4.61152e-11	1
mitochondrial transmembrane transport	GO:1990542	1	7.54025e-11	1	1
Citrate cycle (TCA cycle)	KEGG:00020	0.0365947	8.29885e-11	1	0.000704162
organic acid metabolic process	GO:0006082	0.013902	8.5836e-11	2.43466e-06	1
establishment of localization in cell	GO:0051649	0.258107	2.09634e-10	0.000197881	8.74902e-07
aerobic electron transport chain	GO:0019646	1	3.87898e-10	1	1
translation	GO:0006412	0.00022704	7.8479e-05	4.94905e-10	0.407804
peptide biosynthetic process	GO:0043043	0.000130444	0.000194823	5.24374e-10	0.609158
programmed cell death	GO:0012501	0.000381447	5.86391e-09	9.94733e-07	5.44437e-10
apoptotic process	GO:0006915	0.00248254	6.06503e-08	1.56074e-05	7.63385e-10
Amyotrophic lateral sclerosis	KEGG:05014	1	1.21388e-09	0.755588	1
Parkinson disease	KEGG:05012	1	1.60264e-09	1	1
macromolecule catabolic process	GO:0009057	9.32046e-07	2.6956e-05	1.60883e-09	1
Metabolic pathways	KEGG:01100	1	1.62918e-09	0.0105076	1
macromolecule localization	GO:0033036	0.00156325	1.84468e-09	2.18447e-06	4.69438e-08
mitochondrial ATP synthesis coupled electron transport	GO:0042775	1	1.92671e-09	1	1
ATP synthesis coupled electron transport	GO:0042773	1	1.92671e-09	1	1
localization	GO:0051179	0.169204	4.46868e-09	0.000199642	2.06076e-09
mitochondrial ATP synthesis coupled proton transport	GO:0042776	1	2.30322e-09	1	1
tricarboxylic acid cycle	GO:0006099	1	2.85275e-09	1	0.0202094
nitrogen compound transport	GO:0071705	0.255507	3.58497e-07	5.92682e-05	2.94157e-09
Carbon metabolism	KEGG:01200	0.00299337	3.49432e-09	0.0253467	0.0100696
ATP synthesis coupled proton transport	GO:0015986	1	5.73913e-09	1	1
energy coupled proton transport, down electrochemical gradient	GO:0015985	1	5.73913e-09	1	1
Huntington disease	KEGG:05016	1	5.80413e-09	1	1
cellular protein metabolic process	GO:0044267	0.00599088	0.00401385	6.7738e-09	1
cellular metabolic process	GO:0044237	2.79668e-05	8.4121e-07	8.06807e-09	1
cell death	GO:0008219	0.000666222	2.0769e-08	3.75923e-06	9.52347e-09
cytoplasmic translation	GO:0002181	0.00604425	0.00017207	9.5425e-09	1
purine-containing compound biosynthetic process	GO:0072522	1	9.82627e-09	0.166835	1
protein folding in endoplasmic reticulum	GO:0034975	1	1.12797e-08	1	4.60314e-05
small molecule catabolic process	GO:0044282	1	1.16393e-08	0.00878038	0.331173
purine ribonucleotide biosynthetic process	GO:0009152	1	1.34848e-08	1	1
biological process involved in symbiotic interaction	GO:0044403	1	1.52988e-08	0.0004257	6.32511e-05
organic cyclic compound catabolic process	GO:1901361	2.57363e-05	0.217269	2.04442e-08	1
Chemical carcinogenesis - reactive oxygen species	KEGG:05208	1	2.09183e-08	1	1
proton transmembrane transport	GO:1902600	1	2.12113e-08	1	1
cellular nitrogen compound catabolic process	GO:0044270	2.16023e-05	0.0540963	2.28062e-08	1
purine nucleotide biosynthetic process	GO:0006164	1	2.31106e-08	1	1
nucleobase-containing small molecule metabolic process	GO:0055086	0.645131	2.65474e-08	0.000306887	1
viral process	GO:0016032	0.0140606	2.69077e-08	1.37408e-07	7.24158e-05
antigen processing and presentation	GO:0019882	0.000155348	0.000888013	3.10687e-08	0.0353007
formation of cytoplasmic translation initiation complex	GO:0001732	5.79496e-05	1	4.31201e-08	1
nucleotide biosynthetic process	GO:0009165	1	4.40164e-08	0.702556	1
positive regulation of biological process	GO:0048518	7.79812e-05	0.00535431	4.91913e-08	0.00622675
Prion disease	KEGG:05020	1	5.51622e-08	1	1
establishment of protein localization	GO:0045184	0.0906811	1.31209e-06	5.43684e-05	5.51835e-08
nucleoside phosphate biosynthetic process	GO:1901293	1	5.74254e-08	0.801557	1
aromatic compound catabolic process	GO:0019439	0.000169614	0.618612	5.8116e-08	1
fatty acid catabolic process	GO:0009062	1	6.14541e-08	1	1
response to endoplasmic reticulum stress	GO:0034976	1	6.26925e-08	1	0.978493
heterocycle catabolic process	GO:0046700	7.7123e-05	0.849081	6.34274e-08	1
Thermogenesis	KEGG:04714	1	6.44599e-08	1	1
ribonucleotide biosynthetic process	GO:0009260	1	6.75704e-08	1	1
carbohydrate derivative metabolic process	GO:1901135	1	6.99121e-08	0.000221386	1
fatty acid beta-oxidation	GO:0006635	1	7.00407e-08	1	1
regulation of immune system process	GO:0002682	0.501076	1	7.64207e-08	0.0402283
organic acid catabolic process	GO:0016054	1	8.07229e-08	1	1
mitochondrion organization	GO:0007005	1	8.55701e-08	1	1
sphingolipid catabolic process	GO:0030149	0.0849013	1	1.23369e-07	1
biosynthetic process	GO:0009058	0.00233948	0.000668457	1.26172e-07	1
ribose phosphate biosynthetic process	GO:0046390	1	1.42896e-07	1	1
Valine, leucine and isoleucine degradation	KEGG:00280	1	1.48887e-07	1	0.719719
protein metabolic process	GO:0019538	0.0151216	0.00557307	1.58481e-07	1
mitochondrial transport	GO:0006839	1	1.64716e-07	1	1
regulation of cellular macromolecule biosynthetic process	GO:2000112	3.95889e-05	0.00212063	1.78472e-07	0.150394
organic substance transport	GO:0071702	1	1.92543e-05	0.00043105	1.92716e-07
carbohydrate derivative catabolic process	GO:1901136	0.728918	1	1.98842e-07	1
response to organic substance	GO:0010033	0.0925106	2.98941e-07	1.10365e-06	1.99529e-07
translational initiation	GO:0006413	0.00122535	1	2.21894e-07	1
protein localization	GO:0008104	0.105193	1.19806e-06	0.00331213	2.26212e-07
Pathways of neurodegeneration - multiple diseases	KEGG:05022	1	2.31099e-07	1	1
cellular protein localization	GO:0034613	0.00190528	3.11852e-07	0.00030853	8.06794e-05
carboxylic acid catabolic process	GO:0046395	1	3.31575e-07	1	1
Alzheimer disease	KEGG:05010	1	3.40765e-07	1	1
purine-containing compound metabolic process	GO:0072521	1	3.63764e-07	0.0310358	1
organic substance biosynthetic process	GO:1901576	0.00106638	0.00114885	3.83234e-07	1
cellular macromolecule localization	GO:0070727	0.00218013	3.91157e-07	0.000374276	9.18646e-05
purine nucleotide metabolic process	GO:0006163	1	4.02131e-07	0.107815	1
cellular biosynthetic process	GO:0044249	0.00196779	0.00134439	4.02185e-07	1
biological process involved in interspecies interaction between organisms	GO:0044419	0.170028	1.94229e-05	5.03318e-07	5.41922e-05
cellular macromolecule catabolic process	GO:0044265	0.000648141	0.000335563	5.47665e-07	1
response to stress	GO:0006950	0.137311	5.49115e-07	0.000152754	0.000226782
cytoplasmic translational initiation	GO:0002183	0.000491424	1	5.59481e-07	1
regulation of immune response	GO:0050776	0.795771	0.0990581	5.74738e-07	0.007542
nucleoside phosphate metabolic process	GO:0006753	1	5.95592e-07	0.0118228	1
immune system process	GO:0002376	1	1	7.0335e-07	0.000596227
vesicle-mediated transport	GO:0016192	1	0.150531	0.0121411	7.26863e-07
membrane lipid catabolic process	GO:0046466	0.178972	1	7.89111e-07	1
organelle organization	GO:0006996	0.000435694	8.56561e-07	0.000227389	0.299681
protein transport	GO:0015031	1	0.00146793	0.0216263	1.10533e-06
nucleotide metabolic process	GO:0009117	1	1.35828e-06	0.0227026	1
positive regulation of cellular process	GO:0048522	0.00163004	0.206036	1.37766e-06	0.15039
purine ribonucleotide metabolic process	GO:0009150	1	1.4187e-06	0.303211	1
monocarboxylic acid metabolic process	GO:0032787	1	1.42565e-06	1	1
fatty acid oxidation	GO:0019395	1	1.47546e-06	1	1
monocarboxylic acid catabolic process	GO:0072329	1	1.51273e-06	1	1
nucleobase-containing compound catabolic process	GO:0034655	1.63612e-05	1	1.52055e-06	1
purine ribonucleoside triphosphate biosynthetic process	GO:0009206	1	1.80809e-06	1	1
purine ribonucleoside triphosphate metabolic process	GO:0009205	1	2.08244e-06	1	1
purine nucleoside triphosphate biosynthetic process	GO:0009145	1	2.20187e-06	1	1
cellular lipid catabolic process	GO:0044242	1	2.27442e-06	0.0332193	1
ATP biosynthetic process	GO:0006754	1	2.34178e-06	1	1
RNA transport	GO:0050658	0.000306676	2.58073e-06	1.70874e-05	1
nucleic acid transport	GO:0050657	0.000306676	2.58073e-06	1.70874e-05	1
regulation of protein metabolic process	GO:0051246	0.00358892	0.0341121	2.72137e-06	0.846209
regulation of innate immune response	GO:0045088	0.0191772	1	2.77906e-06	1
lipid oxidation	GO:0034440	1	2.94771e-06	1	1
establishment of RNA localization	GO:0051236	0.000380012	3.52848e-06	2.32034e-05	1
primary metabolic process	GO:0044238	0.000272125	0.282251	3.93524e-06	1
regulation of cell death	GO:0010941	0.014407	4.3097e-06	0.0298657	2.02785e-05
ribonucleotide metabolic process	GO:0009259	1	4.59309e-06	0.223547	1
purine nucleoside triphosphate metabolic process	GO:0009144	1	4.7775e-06	1	1
regulation of RNA splicing	GO:0043484	0.000133879	5.46232e-06	5.21462e-06	0.122258
ribonucleoside triphosphate biosynthetic process	GO:0009201	1	5.60523e-06	1	1
cellular nitrogen compound biosynthetic process	GO:0044271	0.0120007	0.0387843	5.89993e-06	1
ribonucleoside triphosphate metabolic process	GO:0009199	1	6.55093e-06	1	1
regulation of apoptotic signaling pathway	GO:2001233	0.00159881	0.145798	0.69381	6.64991e-06
regulation of response to stress	GO:0080134	0.0235564	0.362617	7.62052e-06	1
ribose phosphate metabolic process	GO:0019693	1	8.25961e-06	0.116618	1
regulation of catabolic process	GO:0009894	0.000687905	0.042308	9.20208e-06	1
regulation of mRNA processing	GO:0050684	0.00375825	1.28198e-05	1.10017e-05	1
antigen processing and presentation of peptide antigen	GO:0048002	0.0175858	0.102558	1.10867e-05	1
regulation of apoptotic process	GO:0042981	0.19478	0.000166054	0.224993	1.27374e-05
glycosphingolipid catabolic process	GO:0046479	1	1	1.29417e-05	1
carbohydrate derivative biosynthetic process	GO:1901137	1	1.33967e-05	1	1
mitochondrial electron transport, NADH to ubiquinone	GO:0006120	1	1.34387e-05	1	1
nucleoside triphosphate metabolic process	GO:0009141	1	1.44788e-05	1	1
Fatty acid metabolism	KEGG:01212	1	1.49293e-05	0.883081	1
viral translational termination-reinitiation	GO:0075525	1	1	1.64834e-05	1
ceramide catabolic process	GO:0046514	0.218273	1	1.90181e-05	1
regulation of response to external stimulus	GO:0032101	0.619356	1	2.02786e-05	1
regulation of defense response	GO:0031347	0.0628053	1	2.10425e-05	1
regulation of programmed cell death	GO:0043067	0.0561562	6.02976e-05	0.106759	2.12331e-05
nucleobase-containing compound transport	GO:0015931	0.0125518	2.23326e-05	0.00318176	1
regulation of cellular catabolic process	GO:0031329	0.0024328	0.202517	2.56229e-05	1
metabolic process	GO:0008152	0.0321906	0.000892827	2.57293e-05	1
regulation of response to biotic stimulus	GO:0002831	0.0778966	1	2.60492e-05	1
regulation of cellular protein metabolic process	GO:0032268	0.0212461	0.177626	2.73539e-05	0.21135
nucleoside triphosphate biosynthetic process	GO:0009142	1	3.40553e-05	1	1
Fatty acid degradation	KEGG:00071	1	4.03592e-05	1	1
Amino sugar and nucleotide sugar metabolism	KEGG:00520	0.00681951	1	4.57777e-05	1
regulation of mRNA splicing, via spliceosome	GO:0048024	0.0154515	7.93512e-05	4.63922e-05	0.696926
glycolipid catabolic process	GO:0019377	1	1	4.66308e-05	1
biological process involved in interaction with symbiont	GO:0051702	1	4.78121e-05	1	1
organic substance metabolic process	GO:0071704	0.0352317	1	5.51454e-05	1
fatty acid beta-oxidation using acyl-CoA dehydrogenase	GO:0033539	1	7.4216e-05	1	1
positive regulation of response to external stimulus	GO:0032103	1	0.703745	7.71086e-05	1
mRNA catabolic process	GO:0006402	8.08094e-05	0.263253	0.000110664	1
response to cytokine	GO:0034097	1	0.457008	0.0541508	8.4325e-05
positive regulation of immune system process	GO:0002684	1	1	0.000112419	0.0134836
cellular response to stress	GO:0033554	0.0618038	0.000115399	0.00242151	1
regulation of biological quality	GO:0065008	0.313048	0.000118525	0.0072848	1
dicarboxylic acid metabolic process	GO:0043648	1	0.000121544	1	0.0353779
regulation of localization	GO:0032879	1	0.696252	0.00606327	0.000132596
apoptotic signaling pathway	GO:0097190	0.0140087	0.106442	0.00787203	0.000137901
RNA catabolic process	GO:0006401	0.000166671	0.571489	0.000144941	1
immune response	GO:0006955	1	1	0.000149077	0.0150276
cellular amino acid metabolic process	GO:0006520	1	0.0587771	0.000154388	1
antigen processing and presentation of exogenous antigen	GO:0019884	0.0602666	0.222916	0.000157398	1
cellular nitrogen compound metabolic process	GO:0034641	0.000518693	1	0.000159403	1
cellular response to chemical stimulus	GO:0070887	1	0.000664768	0.000232963	0.00376945
positive regulation of response to stimulus	GO:0048584	1	1	0.0036863	0.000246708
lipid modification	GO:0030258	1	0.000271839	1	1
lipid catabolic process	GO:0016042	1	0.000294924	0.085044	1
innate immune response	GO:0045087	0.134976	0.511576	0.000297145	0.000644555
regulation of translation	GO:0006417	0.0051993	0.445774	0.000312483	1
organophosphate metabolic process	GO:0019637	0.738237	0.000313587	0.0369683	1
fatty acid metabolic process	GO:0006631	1	0.00031848	1	1
nitrogen compound metabolic process	GO:0006807	0.00823332	1	0.00034846	1
viral life cycle	GO:0019058	1	0.000361396	0.00269174	0.00868061
modulation by host of viral process	GO:0044788	1	0.000375562	1	0.315631
response to chemical	GO:0042221	1	0.000377691	0.000996495	0.00548329
regulation of RNA stability	GO:0043487	0.0004571	0.559499	0.000410196	1
Other glycan degradation	KEGG:00511	0.583765	1	0.000418232	1
regulation of intrinsic apoptotic signaling pathway	GO:2001242	0.000437273	0.440322	1	1
endocytosis	GO:0006897	1	1	0.0888101	0.000466956
receptor-mediated endocytosis	GO:0006898	1	0.00762703	0.00996786	0.000529861
Non-alcoholic fatty liver disease	KEGG:04932	1	0.000588745	1	1
cellular response to cytokine stimulus	GO:0071345	1	0.585708	0.00947198	0.000621638
defense response to other organism	GO:0098542	0.962925	0.349074	0.000644303	0.00415564
regulation of mRNA stability	GO:0043488	0.00133566	0.28442	0.000702854	1
regulation of nitrogen compound metabolic process	GO:0051171	0.00121044	1	0.000714709	1
positive regulation by host of viral process	GO:0044794	1	0.000749576	0.807302	0.58742
positive regulation of type I interferon production	GO:0032481	1	0.000750339	1	0.0272455
mRNA transport	GO:0051028	0.496962	0.00643694	0.000753201	1
intracellular protein transport	GO:0006886	1	0.000837601	0.0947036	0.0460589
Pyruvate metabolism	KEGG:00620	1	0.000847657	1	1
regulation of cellular metabolic process	GO:0031323	0.000893531	1	0.00112063	1
positive regulation of metabolic process	GO:0009893	0.0290114	0.119985	0.000988966	0.874608
response to other organism	GO:0051707	1	0.306067	0.0010993	0.0909801
defense response	GO:0006952	1	1	0.00500244	0.00111655
positive regulation of cellular metabolic process	GO:0031325	0.0185907	1	0.00117651	1
response to external biotic stimulus	GO:0043207	1	0.321725	0.00118002	0.094338
regulation of response to stimulus	GO:0048583	1	1	0.00122476	0.0488844
membrane organization	GO:0061024	1	0.00124819	0.496623	1
carbohydrate metabolic process	GO:0005975	0.484746	1	0.00133132	1
response to biotic stimulus	GO:0009607	1	0.0453415	0.00135188	0.0220433
Proteasome	KEGG:03050	0.00448417	1	0.00135336	1
organophosphate biosynthetic process	GO:0090407	1	0.00141385	1	1
regulation of mRNA catabolic process	GO:0061013	0.00229545	0.457441	0.00143119	1
biological process involved in interaction with host	GO:0051701	1	0.0148881	0.235186	0.00144705
regulation of cellular amide metabolic process	GO:0034248	0.00874637	0.97896	0.00148224	1
regulation of primary metabolic process	GO:0080090	0.00151067	1	0.00211479	1
viral entry into host cell	GO:0046718	1	0.027241	1	0.00152023
positive regulation of telomerase RNA localization to Cajal body	GO:1904874	0.064613	0.481158	0.00157222	1
positive regulation of macromolecule metabolic process	GO:0010604	0.0201075	1	0.00160612	1
glycosyl compound catabolic process	GO:1901658	1	1	0.00161185	1
positive regulation of cell death	GO:0010942	1	0.375412	1	0.00163599
modulation by host of symbiont process	GO:0051851	1	0.00165043	1	1
maintenance of location in cell	GO:0051651	0.048775	0.00171345	1	0.00835431
regulation of cytokine production	GO:0001817	1	1	0.00178139	0.0418071
chromosome organization	GO:0051276	0.00185709	0.116189	0.0180903	1
regulation of establishment of protein localization	GO:0070201	1	0.0299638	0.00417151	0.0018579
Tryptophan metabolism	KEGG:00380	1	0.00186828	1	1
protein catabolic process	GO:0030163	0.270164	0.0385126	0.00211243	1
intracellular signal transduction	GO:0035556	0.208685	1	0.00215043	0.768844
cytokine production	GO:0001816	1	1	0.00218916	0.0468687
regulation of extrinsic apoptotic signaling pathway	GO:2001236	1	1	1	0.00219466
sphingolipid metabolic process	GO:0006665	1	1	0.0022143	1
antigen processing and presentation of exogenous peptide antigen	GO:0002478	1	1	0.00224636	1
entry into host	GO:0044409	1	0.0449338	0.622812	0.00232937
viral translation	GO:0019081	1	1	0.0024668	1
inner mitochondrial membrane organization	GO:0007007	1	0.00253536	1	1
regulation of protein stability	GO:0031647	1	0.00276334	0.00476553	0.00545081
positive regulation of gene expression	GO:0010628	1	0.0150405	0.00282183	0.0036938
maintenance of protein localization in organelle	GO:0072595	0.33803	0.427993	1	0.00309999
cellular protein catabolic process	GO:0044257	1	0.043534	0.00313814	1
Nucleocytoplasmic transport	KEGG:03013	0.00910527	0.274046	0.00325973	1
positive regulation of establishment of protein localization	GO:1904951	1	1	0.00335088	0.0515555
response to endogenous stimulus	GO:0009719	1	0.067679	0.772802	0.00387068
mRNA surveillance pathway	KEGG:03015	0.0201319	0.39051	0.00387507	1
positive regulation of nitrogen compound metabolic process	GO:0051173	0.00415859	1	0.00507357	1
positive regulation of apoptotic signaling pathway	GO:2001235	0.471175	1	1	0.00419732
regulation of protein transport	GO:0051223	1	0.674128	0.24596	0.00422904
movement in host environment	GO:0052126	1	0.0931194	0.309975	0.00436043
positive regulation of apoptotic process	GO:0043065	1	1	1	0.00471115
phosphorus metabolic process	GO:0006793	1	0.545804	0.00518468	1
regulation of DNA biosynthetic process	GO:2000278	1	1	0.00527272	1
positive regulation of multicellular organismal process	GO:0051240	1	0.00527373	0.270424	0.0142758
regulation of telomerase RNA localization to Cajal body	GO:1904872	0.14061	1	0.0054991	1
mRNA metabolic process	GO:0016071	0.00616011	1	1	1
Coronavirus disease - COVID-19	KEGG:05171	1	0.00627185	0.309802	1
negative regulation of intracellular transport	GO:0032387	1	0.00635387	1	0.326625
positive regulation of programmed cell death	GO:0043068	1	1	1	0.00646982
cellular response to organic substance	GO:0071310	1	0.0544568	0.0209156	0.00668419
Ribosome	KEGG:03010	1	0.00669255	1	1
cellular process	GO:0009987	0.119238	0.00680353	0.0113036	1
positive regulation of immune response	GO:0050778	1	1	0.00681172	0.0392481
Butanoate metabolism	KEGG:00650	1	0.00684208	1	1
DNA metabolic process	GO:0006259	0.00688899	0.0530006	0.283248	1
thioester metabolic process	GO:0035383	1	0.00711399	1	1
acyl-CoA metabolic process	GO:0006637	1	0.00711399	1	1
response to stimulus	GO:0050896	1	0.73608	0.00731912	0.390843
carbohydrate catabolic process	GO:0016052	0.319362	1	0.00732849	1
NADH dehydrogenase complex assembly	GO:0010257	1	0.00736251	1	1
mitochondrial respiratory chain complex I assembly	GO:0032981	1	0.00736251	1	1
response to nitrogen compound	GO:1901698	1	0.00755501	0.0664195	1
RNA localization to Cajal body	GO:0090670	0.176353	1	0.00788155	1
telomerase RNA localization	GO:0090672	0.176353	1	0.00788155	1
RNA localization to nucleus	GO:0090685	0.176353	1	0.00788155	1
telomerase RNA localization to Cajal body	GO:0090671	0.176353	1	0.00788155	1
positive regulation of cytokine production	GO:0001819	1	0.257102	0.0819506	0.00793898
thioester biosynthetic process	GO:0035384	0.529034	0.00797284	1	1
acyl-CoA biosynthetic process	GO:0071616	0.529034	0.00797284	1	1
leukocyte aggregation	GO:0070486	0.0345221	1	0.438603	0.00811785
regulation of protein localization	GO:0032880	1	1	0.257801	0.00848902
positive regulation of cell communication	GO:0010647	1	1	0.42499	0.00892
regulation of metabolic process	GO:0019222	0.00929061	1	0.0173697	1
positive regulation of signaling	GO:0023056	1	1	0.255427	0.00938986
mitochondrial respiratory chain complex assembly	GO:0033108	1	0.00977866	1	1
DNA conformation change	GO:0071103	0.00986394	0.137642	1	1
regulation of macromolecule metabolic process	GO:0060255	0.010045	1	0.0347564	1
positive regulation of intracellular signal transduction	GO:1902533	1	1	0.725032	0.0101139
positive regulation of extrinsic apoptotic signaling pathway	GO:2001238	1	1	1	0.0102598
positive regulation of molecular function	GO:0044093	0.11908	1	0.0105243	0.236706
cellular component organization or biogenesis	GO:0071840	0.0108434	1	0.163759	1
myeloid leukocyte activation	GO:0002274	1	1	1	0.0112884
regulation of catalytic activity	GO:0050790	0.191719	0.923729	0.0115548	1
intrinsic apoptotic signaling pathway	GO:0097193	0.0120019	0.110593	0.0144224	0.137036
regulation of intracellular transport	GO:0032386	1	0.221195	0.0120912	0.474122
proteolysis	GO:0006508	0.739844	0.0122448	0.0193554	1
leukocyte cell-cell adhesion	GO:0007159	1	1	0.0127711	0.0489577
regulation of transport	GO:0051049	1	1	1	0.0130466
Phagosome	KEGG:04145	1	0.0464754	0.291928	0.0135002
response to external stimulus	GO:0009605	1	1	0.0136287	0.220238
response to interleukin-7	GO:0098760	1	0.0147893	1	0.472993
cellular response to interleukin-7	GO:0098761	1	0.0147893	1	0.472993
leukocyte migration	GO:0050900	1	1	0.207135	0.0156221
regulation of molecular function	GO:0065009	1	1	0.0159538	1
positive regulation of response to biotic stimulus	GO:0002833	1	1	0.0162059	1
fructose 6-phosphate metabolic process	GO:0006002	0.0162524	1	0.209974	1
macromolecule biosynthetic process	GO:0009059	0.0761236	1	0.0167382	1
regulation of cellular localization	GO:0060341	1	1	0.0272907	0.0185279
regulation of intracellular signal transduction	GO:1902531	0.690328	1	0.0195999	0.348755
phosphate-containing compound metabolic process	GO:0006796	1	1	0.0203758	1
leukocyte activation	GO:0045321	1	1	0.0209695	0.555432
Pertussis	KEGG:05133	1	1	1	0.0219483
cell migration	GO:0016477	1	1	1	0.0223241
protein stabilization	GO:0050821	1	0.023458	0.0227667	1
glucose 6-phosphate metabolic process	GO:0051156	0.0228198	1	0.0354619	1
positive regulation of defense response	GO:0031349	1	1	0.0229399	1
ganglioside catabolic process	GO:0006689	0.143398	1	0.0239644	1
regulation of organelle organization	GO:0033043	0.141811	1	0.0244689	1
response to organonitrogen compound	GO:0010243	1	0.0249685	0.68475	1
positive regulation of protein localization	GO:1903829	1	1	0.148572	0.0260686
regulation of cysteine-type endopeptidase activity involved in apoptotic process	GO:0043281	0.537975	0.71396	1	0.0262531
positive regulation of transport	GO:0051050	1	1	0.121216	0.0268531
cell activation	GO:0001775	1	1	0.0273179	0.0601735
positive regulation of catalytic activity	GO:0043085	0.3134	1	0.0953314	0.0285309
ubiquitin-dependent ERAD pathway	GO:0030433	1	0.0286087	1	1
negative regulation of protein metabolic process	GO:0051248	1	1	0.0292568	1
Legionellosis	KEGG:05134	1	1	0.883081	0.0299048
positive regulation of protein transport	GO:0051222	1	1	0.189173	0.0308579
cristae formation	GO:0042407	1	0.0311868	1	1
antigen processing and presentation of peptide antigen via MHC class I	GO:0002474	0.0634112	1	0.0323851	1
membrane raft organization	GO:0031579	0.460173	1	0.0354619	1
'de novo' protein folding	GO:0006458	1	0.0368876	1	0.861894
phagocytosis	GO:0006909	1	1	1	0.0375554
regulation of vesicle-mediated transport	GO:0060627	1	1	0.101622	0.037776
antigen processing and presentation of peptide or polysaccharide antigen via MHC class II	GO:0002504	1	1	0.039824	0.570964
ERAD pathway	GO:0036503	1	0.0405159	1	1
regulation of protein localization to chromosome, telomeric region	GO:1904814	1	0.481158	0.0409	1
regulation of DNA metabolic process	GO:0051052	1	0.0414007	0.222055	1
protein import	GO:0017038	1	0.0952874	1	0.0432543
maintenance of location	GO:0051235	0.173096	0.0444705	0.225765	0.0786893
endoplasmic reticulum to Golgi vesicle-mediated transport	GO:0006888	1	0.0446874	1	0.354414
cellular lipid metabolic process	GO:0044255	1	0.0464448	1	1
regulation of type I interferon production	GO:0032479	1	0.0684327	0.961471	0.0467329
type I interferon production	GO:0032606	1	0.0684327	0.961471	0.0467329
Fatty acid elongation	KEGG:00062	1	0.0468866	1	1
transmembrane transport	GO:0055085	1	0.0470466	1	1
glycoside catabolic process	GO:0016139	1	1	0.0470572	1
maintenance of protein location in cell	GO:0032507	1	1	1	0.0478124
Antigen processing and presentation	KEGG:04612	1	0.119746	0.0489231	0.500686
proteolysis involved in cellular protein catabolic process	GO:0051603	1	0.0584454	0.0493169	1
