# Supplementary material for: Proteome Analysis of Swine Macrophages after Infection with Two Genotype II African Swine Fever Isolates of Different Pathogenicity
Source: Viruses. 2022 Sep 28;14(10):2140. doi: 10.3390/v14102140 (PMC9607119; doi:10.3390/v14102140)
Supplement: Supplementary file 1 [file viruses-14-02140-s001.zip › Supplementary Table_S4.xlsx]

## Sheet: Overview
A)	Resul table of enrichment and cluster analysis of gene list provided in Table S3 using Cytoscape.
B)	Network analysis of genes associated with clusters identifed by enrichment and cluster analysis (Supplementary File Table S3a)
C)	Cytoscape parameters used for enrichment and cluster analysis (Supplementary File Table S3a)

## Sheet: A) Results cluster analysis
ID	Term	Ontology Source	Term PValue	Term PValue Corrected with Bonferroni step down	Associated Genes Found
KEGG:04620	Toll-like receptor signaling pathway	KEGG_13.05.2021	4.90228e-11	3.67671e-09	[AKT1, CASP8, CD14, IKBKB, MAP2K3, MAPK14, PIK3CD, PIK3R1, TAB1]
KEGG:04622	RIG-I-like receptor signaling pathway	KEGG_13.05.2021	8.03702e-05	0.00192888	[CASP8, IKBKB, MAPK14, STING1]
KEGG:05134	Legionellosis	KEGG_13.05.2021	1.15481e-06	5.88953e-05	[CASP8, CD14, ITGAM, ITGB2, PYCARD]
GO:0035666	TRIF-dependent toll-like receptor signaling pathway	GO_BiologicalProcess-EBI-UniProt-GOA-ACAP-ARAP_13.05.2021_00h00	0.000153759	0.00322893	[CASP8, CD14, IKBKB]
KEGG:04660	T cell receptor signaling pathway	KEGG_13.05.2021	1.11488e-06	5.79736e-05	[AKT1, IKBKB, MAPK14, PIK3CD, PIK3R1, ZAP70]
KEGG:04914	Progesterone-mediated oocyte maturation	KEGG_13.05.2021	1.86521e-05	0.000634172	[AKT1, MAPK14, PIK3CD, PIK3R1, STK10]
KEGG:05135	Yersinia infection	KEGG_13.05.2021	5.88369e-10	4.17742e-08	[AKT1, IKBKB, MAP2K3, MAPK14, PIK3CD, PIK3R1, PYCARD, TAB1, ZAP70]
GO:0072676	lymphocyte migration	GO_BiologicalProcess-EBI-UniProt-GOA-ACAP-ARAP_13.05.2021_00h00	2.70529e-06	0.000121738	[AKT1, ITGAL, PIK3CD, PYCARD, STK10, ZAP70]
GO:0072678	T cell migration	GO_BiologicalProcess-EBI-UniProt-GOA-ACAP-ARAP_13.05.2021_00h00	6.7678e-05	0.00175963	[ITGAL, PIK3CD, PYCARD, ZAP70]
GO:0051817	modulation of process of other organism involved in symbiotic interaction	GO_BiologicalProcess-EBI-UniProt-GOA-ACAP-ARAP_13.05.2021_00h00	2.25695e-07	1.26389e-05	[APOE, CASP8, CLEC4M, IGF2R, KPNA1, MRC1, RNF213]
GO:0019048	modulation by virus of host process	GO_BiologicalProcess-EBI-UniProt-GOA-ACAP-ARAP_13.05.2021_00h00	0.000168742	0.00337484	[CASP8, CLEC4M, KPNA1]
GO:0044068	modulation by symbiont of host cellular process	GO_BiologicalProcess-EBI-UniProt-GOA-ACAP-ARAP_13.05.2021_00h00	0.000201484	0.00362671	[CASP8, KPNA1, RNF213]
GO:0046794	transport of virus	GO_BiologicalProcess-EBI-UniProt-GOA-ACAP-ARAP_13.05.2021_00h00	2.59793e-06	0.000119505	[CLEC4M, CTSL, KPNA1, SIGLEC1, VPS37A]
GO:0044003	modulation by symbiont of host process	GO_BiologicalProcess-EBI-UniProt-GOA-ACAP-ARAP_13.05.2021_00h00	1.37389e-06	6.86946e-05	[CASP8, CLEC4M, KPNA1, MRC1, RNF213]
GO:0075733	intracellular transport of virus	GO_BiologicalProcess-EBI-UniProt-GOA-ACAP-ARAP_13.05.2021_00h00	0.000994097	0.00695868	[CLEC4M, KPNA1, VPS37A]
KEGG:04145	Phagosome	KEGG_13.05.2021	3.2557e-08	2.08365e-06	[CD14, CLEC4M, CTSL, CTSS, ITGAM, ITGB2, MRC1, MSR1]
KEGG:05133	Pertussis	KEGG_13.05.2021	4.85941e-06	0.000194376	[CD14, ITGAM, ITGB2, MAPK14, PYCARD]
KEGG:05134	Legionellosis	KEGG_13.05.2021	1.15481e-06	5.88953e-05	[CASP8, CD14, ITGAM, ITGB2, PYCARD]
KEGG:05146	Amoebiasis	KEGG_13.05.2021	9.94365e-07	5.27013e-05	[CD14, ITGAM, ITGB2, PIK3CD, PIK3R1, TGFB1]
KEGG:05152	Tuberculosis	KEGG_13.05.2021	1.33389e-11	1.01376e-09	[AKT1, CASP8, CD14, CLEC4M, CTSD, CTSS, ITGAM, ITGB2, MAPK14, MRC1, TGFB1]
GO:0002224	toll-like receptor signaling pathway	GO_BiologicalProcess-EBI-UniProt-GOA-ACAP-ARAP_13.05.2021_00h00	1.25792e-10	9.30859e-09	[CASP8, CD14, CTSL, CTSS, IKBKB, ITGAM, ITGB2, MAPKAPK2, TAB1, TYRO3]
GO:0034142	toll-like receptor 4 signaling pathway	GO_BiologicalProcess-EBI-UniProt-GOA-ACAP-ARAP_13.05.2021_00h00	0.000617719	0.00617719	[CD14, ITGAM, ITGB2]
GO:0035666	TRIF-dependent toll-like receptor signaling pathway	GO_BiologicalProcess-EBI-UniProt-GOA-ACAP-ARAP_13.05.2021_00h00	0.000153759	0.00322893	[CASP8, CD14, IKBKB]
KEGG:04622	RIG-I-like receptor signaling pathway	KEGG_13.05.2021	8.03702e-05	0.00192888	[CASP8, IKBKB, MAPK14, STING1]
KEGG:04623	Cytosolic DNA-sensing pathway	KEGG_13.05.2021	0.00114563	0.00572813	[IKBKB, PYCARD, STING1]
KEGG:04668	TNF signaling pathway	KEGG_13.05.2021	2.9228e-09	1.95828e-07	[AKT1, CASP8, IKBKB, MAP2K3, MAPK14, PIK3CD, PIK3R1, TAB1]
KEGG:05142	Chagas disease	KEGG_13.05.2021	4.01914e-08	2.49187e-06	[AKT1, CASP8, IKBKB, MAPK14, PIK3CD, PIK3R1, TGFB1]
KEGG:05145	Toxoplasmosis	KEGG_13.05.2021	7.68754e-08	4.6894e-06	[AKT1, CASP8, IKBKB, MAP2K3, MAPK14, TAB1, TGFB1]
KEGG:05167	Kaposi sarcoma-associated herpesvirus infection	KEGG_13.05.2021	2.06467e-07	1.17686e-05	[AKT1, CASP8, GNG2, IKBKB, MAPK14, MAPKAPK2, PIK3CD, PIK3R1]
KEGG:05170	Human immunodeficiency virus 1 infection	KEGG_13.05.2021	1.55081e-09	1.08557e-07	[AKT1, CASP8, GNG2, IKBKB, MAP2K3, MAPK14, PIK3CD, PIK3R1, STING1, TAB1]
GO:0035666	TRIF-dependent toll-like receptor signaling pathway	GO_BiologicalProcess-EBI-UniProt-GOA-ACAP-ARAP_13.05.2021_00h00	0.000153759	0.00322893	[CASP8, CD14, IKBKB]
KEGG:04068	FoxO signaling pathway	KEGG_13.05.2021	4.28951e-06	0.00017587	[AKT1, IKBKB, MAPK14, PIK3CD, PIK3R1, TGFB1]
KEGG:04071	Sphingolipid signaling pathway	KEGG_13.05.2021	4.31546e-05	0.00125148	[AKT1, CTSD, MAPK14, PIK3CD, PIK3R1]
KEGG:04370	VEGF signaling pathway	KEGG_13.05.2021	1.37389e-06	6.86946e-05	[AKT1, MAPK14, MAPKAPK2, PIK3CD, PIK3R1]
KEGG:04611	Platelet activation	KEGG_13.05.2021	5.2541e-05	0.00141861	[AKT1, MAPK14, PIK3CD, PIK3R1, PPP1CC]
KEGG:04660	T cell receptor signaling pathway	KEGG_13.05.2021	1.11488e-06	5.79736e-05	[AKT1, IKBKB, MAPK14, PIK3CD, PIK3R1, ZAP70]
KEGG:04664	Fc epsilon RI signaling pathway	KEGG_13.05.2021	2.79713e-06	0.000123074	[AKT1, MAP2K3, MAPK14, PIK3CD, PIK3R1]
KEGG:04670	Leukocyte transendothelial migration	KEGG_13.05.2021	1.91067e-06	9.17124e-05	[ITGAL, ITGAM, ITGB2, MAPK14, PIK3CD, PIK3R1]
KEGG:04722	Neurotrophin signaling pathway	KEGG_13.05.2021	2.45494e-06	0.000115382	[AKT1, IKBKB, MAPK14, MAPKAPK2, PIK3CD, PIK3R1]
KEGG:04750	Inflammatory mediator regulation of TRP channels	KEGG_13.05.2021	1.69087e-05	0.000591805	[MAP2K3, MAPK14, PIK3CD, PIK3R1, PPP1CC]
KEGG:04914	Progesterone-mediated oocyte maturation	KEGG_13.05.2021	1.86521e-05	0.000634172	[AKT1, MAPK14, PIK3CD, PIK3R1, STK10]
KEGG:04917	Prolactin signaling pathway	KEGG_13.05.2021	8.03702e-05	0.00192888	[AKT1, MAPK14, PIK3CD, PIK3R1]
KEGG:04926	Relaxin signaling pathway	KEGG_13.05.2021	3.92388e-06	0.000164803	[AKT1, GNG2, MAPK14, PIK3CD, PIK3R1, TGFB1]
KEGG:04933	AGE-RAGE signaling pathway in diabetic complications	KEGG_13.05.2021	1.86521e-05	0.000634172	[AKT1, MAPK14, PIK3CD, PIK3R1, TGFB1]
KEGG:04935	Growth hormone synthesis, secretion and action	KEGG_13.05.2021	4.31546e-05	0.00125148	[AKT1, MAP2K3, MAPK14, PIK3CD, PIK3R1]
KEGG:05133	Pertussis	KEGG_13.05.2021	4.85941e-06	0.000194376	[CD14, ITGAM, ITGB2, MAPK14, PYCARD]
KEGG:05140	Leishmaniasis	KEGG_13.05.2021	5.18392e-06	0.000202173	[ITGAM, ITGB2, MAPK14, TAB1, TGFB1]
KEGG:05146	Amoebiasis	KEGG_13.05.2021	9.94365e-07	5.27013e-05	[CD14, ITGAM, ITGB2, PIK3CD, PIK3R1, TGFB1]
KEGG:05169	Epstein-Barr virus infection	KEGG_13.05.2021	1.79651e-08	1.16773e-06	[AKT1, CASP8, IKBKB, ITGAL, MAP2K3, MAPK14, PIK3CD, PIK3R1, TAB1]
KEGG:05221	Acute myeloid leukemia	KEGG_13.05.2021	8.04991e-08	4.82995e-06	[AKT1, CD14, IKBKB, ITGAM, PIK3CD, PIK3R1]
GO:2000379	positive regulation of reactive oxygen species metabolic process	GO_BiologicalProcess-EBI-UniProt-GOA-ACAP-ARAP_13.05.2021_00h00	0.000110829	0.00254906	[ITGAM, ITGB2, MAPK14, TGFB1]
KEGG:04068	FoxO signaling pathway	KEGG_13.05.2021	4.28951e-06	0.00017587	[AKT1, IKBKB, MAPK14, PIK3CD, PIK3R1, TGFB1]
KEGG:04145	Phagosome	KEGG_13.05.2021	3.2557e-08	2.08365e-06	[CD14, CLEC4M, CTSL, CTSS, ITGAM, ITGB2, MRC1, MSR1]
KEGG:04380	Osteoclast differentiation	KEGG_13.05.2021	1.92621e-07	1.1172e-05	[AKT1, IKBKB, MAPK14, PIK3CD, PIK3R1, TAB1, TGFB1]
KEGG:04670	Leukocyte transendothelial migration	KEGG_13.05.2021	1.91067e-06	9.17124e-05	[ITGAL, ITGAM, ITGB2, MAPK14, PIK3CD, PIK3R1]
KEGG:04926	Relaxin signaling pathway	KEGG_13.05.2021	3.92388e-06	0.000164803	[AKT1, GNG2, MAPK14, PIK3CD, PIK3R1, TGFB1]
KEGG:04932	Non-alcoholic fatty liver disease	KEGG_13.05.2021	9.35373e-06	0.000355442	[AKT1, CASP8, IKBKB, PIK3CD, PIK3R1, TGFB1]
KEGG:04933	AGE-RAGE signaling pathway in diabetic complications	KEGG_13.05.2021	1.86521e-05	0.000634172	[AKT1, MAPK14, PIK3CD, PIK3R1, TGFB1]
KEGG:05133	Pertussis	KEGG_13.05.2021	4.85941e-06	0.000194376	[CD14, ITGAM, ITGB2, MAPK14, PYCARD]
KEGG:05134	Legionellosis	KEGG_13.05.2021	1.15481e-06	5.88953e-05	[CASP8, CD14, ITGAM, ITGB2, PYCARD]
KEGG:05140	Leishmaniasis	KEGG_13.05.2021	5.18392e-06	0.000202173	[ITGAM, ITGB2, MAPK14, TAB1, TGFB1]
KEGG:05144	Malaria	KEGG_13.05.2021	2.11944e-05	0.000699416	[ITGAL, ITGB2, SDC2, TGFB1]
KEGG:05145	Toxoplasmosis	KEGG_13.05.2021	7.68754e-08	4.6894e-06	[AKT1, CASP8, IKBKB, MAP2K3, MAPK14, TAB1, TGFB1]
KEGG:05146	Amoebiasis	KEGG_13.05.2021	9.94365e-07	5.27013e-05	[CD14, ITGAM, ITGB2, PIK3CD, PIK3R1, TGFB1]
KEGG:05152	Tuberculosis	KEGG_13.05.2021	1.33389e-11	1.01376e-09	[AKT1, CASP8, CD14, CLEC4M, CTSD, CTSS, ITGAM, ITGB2, MAPK14, MRC1, TGFB1]
KEGG:05210	Colorectal cancer	KEGG_13.05.2021	0.000179034	0.00340165	[AKT1, PIK3CD, PIK3R1, TGFB1]
KEGG:05211	Renal cell carcinoma	KEGG_13.05.2021	7.59623e-05	0.00189906	[AKT1, PIK3CD, PIK3R1, TGFB1]
KEGG:05212	Pancreatic cancer	KEGG_13.05.2021	4.85941e-06	0.000194376	[AKT1, IKBKB, PIK3CD, PIK3R1, TGFB1]
KEGG:05220	Chronic myeloid leukemia	KEGG_13.05.2021	4.85941e-06	0.000194376	[AKT1, IKBKB, PIK3CD, PIK3R1, TGFB1]
KEGG:05221	Acute myeloid leukemia	KEGG_13.05.2021	8.04991e-08	4.82995e-06	[AKT1, CD14, IKBKB, ITGAM, PIK3CD, PIK3R1]
KEGG:05323	Rheumatoid arthritis	KEGG_13.05.2021	0.000242006	0.00363009	[CTSL, ITGAL, ITGB2, TGFB1]
KEGG:05416	Viral myocarditis	KEGG_13.05.2021	4.37969e-05	0.00122631	[CASP8, EIF4G2, ITGAL, ITGB2]
GO:0042554	superoxide anion generation	GO_BiologicalProcess-EBI-UniProt-GOA-ACAP-ARAP_13.05.2021_00h00	1.15528e-05	0.000427454	[AKT1, ITGAM, ITGB2, TGFB1]
GO:2000379	positive regulation of reactive oxygen species metabolic process	GO_BiologicalProcess-EBI-UniProt-GOA-ACAP-ARAP_13.05.2021_00h00	0.000110829	0.00254906	[ITGAM, ITGB2, MAPK14, TGFB1]
GO:0034142	toll-like receptor 4 signaling pathway	GO_BiologicalProcess-EBI-UniProt-GOA-ACAP-ARAP_13.05.2021_00h00	0.000617719	0.00617719	[CD14, ITGAM, ITGB2]
GO:1900182	positive regulation of protein localization to nucleus	GO_BiologicalProcess-EBI-UniProt-GOA-ACAP-ARAP_13.05.2021_00h00	0.00021334	0.00362678	[AKT1, MAPK14, PIK3R1, TGFB1]
GO:0032928	regulation of superoxide anion generation	GO_BiologicalProcess-EBI-UniProt-GOA-ACAP-ARAP_13.05.2021_00h00	1.70829e-06	8.37062e-05	[AKT1, ITGAM, ITGB2, TGFB1]
KEGG:04068	FoxO signaling pathway	KEGG_13.05.2021	4.28951e-06	0.00017587	[AKT1, IKBKB, MAPK14, PIK3CD, PIK3R1, TGFB1]
KEGG:04071	Sphingolipid signaling pathway	KEGG_13.05.2021	4.31546e-05	0.00125148	[AKT1, CTSD, MAPK14, PIK3CD, PIK3R1]
KEGG:04142	Lysosome	KEGG_13.05.2021	3.75082e-06	0.000161285	[CTSA, CTSD, CTSH, CTSL, CTSS, IGF2R]
KEGG:04210	Apoptosis	KEGG_13.05.2021	5.511e-10	3.96792e-08	[AKT1, CASP8, CTSD, CTSH, CTSL, CTSS, IKBKB, PIK3CD, PIK3R1]
KEGG:04213	Longevity regulating pathway	KEGG_13.05.2021	0.0010936	0.00656161	[AKT1, PIK3CD, PIK3R1]
KEGG:04218	Cellular senescence	KEGG_13.05.2021	3.98678e-08	2.51167e-06	[AKT1, MAP2K3, MAPK14, MAPKAPK2, PIK3CD, PIK3R1, PPP1CC, TGFB1]
KEGG:04370	VEGF signaling pathway	KEGG_13.05.2021	1.37389e-06	6.86946e-05	[AKT1, MAPK14, MAPKAPK2, PIK3CD, PIK3R1]
KEGG:04380	Osteoclast differentiation	KEGG_13.05.2021	1.92621e-07	1.1172e-05	[AKT1, IKBKB, MAPK14, PIK3CD, PIK3R1, TAB1, TGFB1]
KEGG:04611	Platelet activation	KEGG_13.05.2021	5.2541e-05	0.00141861	[AKT1, MAPK14, PIK3CD, PIK3R1, PPP1CC]
KEGG:04620	Toll-like receptor signaling pathway	KEGG_13.05.2021	4.90228e-11	3.67671e-09	[AKT1, CASP8, CD14, IKBKB, MAP2K3, MAPK14, PIK3CD, PIK3R1, TAB1]
KEGG:04622	RIG-I-like receptor signaling pathway	KEGG_13.05.2021	8.03702e-05	0.00192888	[CASP8, IKBKB, MAPK14, STING1]
KEGG:04625	C-type lectin receptor signaling pathway	KEGG_13.05.2021	4.90228e-11	3.67671e-09	[AKT1, CASP8, CLEC4M, IKBKB, MAPK14, MAPKAPK2, PIK3CD, PIK3R1, PYCARD]
KEGG:04660	T cell receptor signaling pathway	KEGG_13.05.2021	1.11488e-06	5.79736e-05	[AKT1, IKBKB, MAPK14, PIK3CD, PIK3R1, ZAP70]
KEGG:04662	B cell receptor signaling pathway	KEGG_13.05.2021	0.000148902	0.00327585	[AKT1, IKBKB, PIK3CD, PIK3R1]
KEGG:04664	Fc epsilon RI signaling pathway	KEGG_13.05.2021	2.79713e-06	0.000123074	[AKT1, MAP2K3, MAPK14, PIK3CD, PIK3R1]
KEGG:04668	TNF signaling pathway	KEGG_13.05.2021	2.9228e-09	1.95828e-07	[AKT1, CASP8, IKBKB, MAP2K3, MAPK14, PIK3CD, PIK3R1, TAB1]
KEGG:04670	Leukocyte transendothelial migration	KEGG_13.05.2021	1.91067e-06	9.17124e-05	[ITGAL, ITGAM, ITGB2, MAPK14, PIK3CD, PIK3R1]
KEGG:04722	Neurotrophin signaling pathway	KEGG_13.05.2021	2.45494e-06	0.000115382	[AKT1, IKBKB, MAPK14, MAPKAPK2, PIK3CD, PIK3R1]
KEGG:04750	Inflammatory mediator regulation of TRP channels	KEGG_13.05.2021	1.69087e-05	0.000591805	[MAP2K3, MAPK14, PIK3CD, PIK3R1, PPP1CC]
KEGG:04914	Progesterone-mediated oocyte maturation	KEGG_13.05.2021	1.86521e-05	0.000634172	[AKT1, MAPK14, PIK3CD, PIK3R1, STK10]
KEGG:04917	Prolactin signaling pathway	KEGG_13.05.2021	8.03702e-05	0.00192888	[AKT1, MAPK14, PIK3CD, PIK3R1]
KEGG:04923	Regulation of lipolysis in adipocytes	KEGG_13.05.2021	0.000855936	0.00770342	[AKT1, PIK3CD, PIK3R1]
KEGG:04926	Relaxin signaling pathway	KEGG_13.05.2021	3.92388e-06	0.000164803	[AKT1, GNG2, MAPK14, PIK3CD, PIK3R1, TGFB1]
KEGG:04929	GnRH secretion	KEGG_13.05.2021	0.00119919	0.00479675	[AKT1, PIK3CD, PIK3R1]
KEGG:04930	Type II diabetes mellitus	KEGG_13.05.2021	0.000455526	0.00546632	[IKBKB, PIK3CD, PIK3R1]
KEGG:04931	Insulin resistance	KEGG_13.05.2021	2.70706e-05	0.00083919	[AKT1, IKBKB, PIK3CD, PIK3R1, PPP1CC]
KEGG:04932	Non-alcoholic fatty liver disease	KEGG_13.05.2021	9.35373e-06	0.000355442	[AKT1, CASP8, IKBKB, PIK3CD, PIK3R1, TGFB1]
KEGG:04933	AGE-RAGE signaling pathway in diabetic complications	KEGG_13.05.2021	1.86521e-05	0.000634172	[AKT1, MAPK14, PIK3CD, PIK3R1, TGFB1]
KEGG:04935	Growth hormone synthesis, secretion and action	KEGG_13.05.2021	4.31546e-05	0.00125148	[AKT1, MAP2K3, MAPK14, PIK3CD, PIK3R1]
KEGG:04973	Carbohydrate digestion and absorption	KEGG_13.05.2021	0.000485458	0.00534004	[AKT1, PIK3CD, PIK3R1]
KEGG:05132	Salmonella infection	KEGG_13.05.2021	4.35963e-10	3.18253e-08	[AKT1, CASP8, CD14, IKBKB, KPNA1, MAP2K3, MAPK14, PIK3CD, PYCARD, SNX18, TAB1]
KEGG:05135	Yersinia infection	KEGG_13.05.2021	5.88369e-10	4.17742e-08	[AKT1, IKBKB, MAP2K3, MAPK14, PIK3CD, PIK3R1, PYCARD, TAB1, ZAP70]
KEGG:05140	Leishmaniasis	KEGG_13.05.2021	5.18392e-06	0.000202173	[ITGAM, ITGB2, MAPK14, TAB1, TGFB1]
KEGG:05142	Chagas disease	KEGG_13.05.2021	4.01914e-08	2.49187e-06	[AKT1, CASP8, IKBKB, MAPK14, PIK3CD, PIK3R1, TGFB1]
KEGG:05145	Toxoplasmosis	KEGG_13.05.2021	7.68754e-08	4.6894e-06	[AKT1, CASP8, IKBKB, MAP2K3, MAPK14, TAB1, TGFB1]
KEGG:05146	Amoebiasis	KEGG_13.05.2021	9.94365e-07	5.27013e-05	[CD14, ITGAM, ITGB2, PIK3CD, PIK3R1, TGFB1]
KEGG:05161	Hepatitis B	KEGG_13.05.2021	2.60518e-09	1.77153e-07	[AKT1, CASP8, IKBKB, MAP2K3, MAPK14, PIK3CD, PIK3R1, TAB1, TGFB1]
KEGG:05162	Measles	KEGG_13.05.2021	3.38121e-07	1.85966e-05	[AKT1, CASP8, CLEC4M, IKBKB, MX1, PIK3CD, PIK3R1]
KEGG:05164	Influenza A	KEGG_13.05.2021	8.50685e-08	5.01904e-06	[AKT1, CASP8, IKBKB, KPNA1, MX1, PIK3CD, PIK3R1, PYCARD]
KEGG:05167	Kaposi sarcoma-associated herpesvirus infection	KEGG_13.05.2021	2.06467e-07	1.17686e-05	[AKT1, CASP8, GNG2, IKBKB, MAPK14, MAPKAPK2, PIK3CD, PIK3R1]
KEGG:05169	Epstein-Barr virus infection	KEGG_13.05.2021	1.79651e-08	1.16773e-06	[AKT1, CASP8, IKBKB, ITGAL, MAP2K3, MAPK14, PIK3CD, PIK3R1, TAB1]
KEGG:05170	Human immunodeficiency virus 1 infection	KEGG_13.05.2021	1.55081e-09	1.08557e-07	[AKT1, CASP8, GNG2, IKBKB, MAP2K3, MAPK14, PIK3CD, PIK3R1, STING1, TAB1]
KEGG:05210	Colorectal cancer	KEGG_13.05.2021	0.000179034	0.00340165	[AKT1, PIK3CD, PIK3R1, TGFB1]
KEGG:05211	Renal cell carcinoma	KEGG_13.05.2021	7.59623e-05	0.00189906	[AKT1, PIK3CD, PIK3R1, TGFB1]
KEGG:05212	Pancreatic cancer	KEGG_13.05.2021	4.85941e-06	0.000194376	[AKT1, IKBKB, PIK3CD, PIK3R1, TGFB1]
KEGG:05213	Endometrial cancer	KEGG_13.05.2021	0.000900534	0.00720428	[AKT1, PIK3CD, PIK3R1]
KEGG:05214	Glioma	KEGG_13.05.2021	0.0018947	0.0018947	[AKT1, PIK3CD, PIK3R1]
KEGG:05215	Prostate cancer	KEGG_13.05.2021	0.00028441	0.00369733	[AKT1, IKBKB, PIK3CD, PIK3R1]
KEGG:05218	Melanoma	KEGG_13.05.2021	0.0016851	0.0033702	[AKT1, PIK3CD, PIK3R1]
KEGG:05220	Chronic myeloid leukemia	KEGG_13.05.2021	4.85941e-06	0.000194376	[AKT1, IKBKB, PIK3CD, PIK3R1, TGFB1]
KEGG:05221	Acute myeloid leukemia	KEGG_13.05.2021	8.04991e-08	4.82995e-06	[AKT1, CD14, IKBKB, ITGAM, PIK3CD, PIK3R1]
KEGG:05222	Small cell lung cancer	KEGG_13.05.2021	0.000232161	0.00371457	[AKT1, IKBKB, PIK3CD, PIK3R1]
KEGG:05223	Non-small cell lung cancer	KEGG_13.05.2021	0.0016851	0.0033702	[AKT1, PIK3CD, PIK3R1]
KEGG:05230	Central carbon metabolism in cancer	KEGG_13.05.2021	0.00155382	0.00466147	[AKT1, PIK3CD, PIK3R1]
KEGG:05235	PD-L1 expression and PD-1 checkpoint pathway in cancer	KEGG_13.05.2021	1.54976e-08	1.02284e-06	[AKT1, IKBKB, MAP2K3, MAPK14, PIK3CD, PIK3R1, ZAP70]
KEGG:05417	Lipid and atherosclerosis	KEGG_13.05.2021	1.77689e-09	1.22606e-07	[AKT1, CASP8, CD14, IKBKB, MAP2K3, MAPK14, PIK3CD, PIK3R1, PYCARD, TAB1]
KEGG:05418	Fluid shear stress and atherosclerosis	KEGG_13.05.2021	3.38121e-07	1.85966e-05	[AKT1, CTSL, IKBKB, MAPK14, PIK3CD, PIK3R1, SDC2]
GO:0042554	superoxide anion generation	GO_BiologicalProcess-EBI-UniProt-GOA-ACAP-ARAP_13.05.2021_00h00	1.15528e-05	0.000427454	[AKT1, ITGAM, ITGB2, TGFB1]
GO:2000379	positive regulation of reactive oxygen species metabolic process	GO_BiologicalProcess-EBI-UniProt-GOA-ACAP-ARAP_13.05.2021_00h00	0.000110829	0.00254906	[ITGAM, ITGB2, MAPK14, TGFB1]
GO:0097067	cellular response to thyroid hormone stimulus	GO_BiologicalProcess-EBI-UniProt-GOA-ACAP-ARAP_13.05.2021_00h00	2.61329e-05	0.000836252	[CTSH, CTSL, CTSS]
GO:0072676	lymphocyte migration	GO_BiologicalProcess-EBI-UniProt-GOA-ACAP-ARAP_13.05.2021_00h00	2.70529e-06	0.000121738	[AKT1, ITGAL, PIK3CD, PYCARD, STK10, ZAP70]
GO:0010634	positive regulation of epithelial cell migration	GO_BiologicalProcess-EBI-UniProt-GOA-ACAP-ARAP_13.05.2021_00h00	9.13676e-07	4.93385e-05	[AKT1, CTSH, MAP2K3, MAP4K4, MAPK14, PIK3CD, TGFB1]
GO:1900182	positive regulation of protein localization to nucleus	GO_BiologicalProcess-EBI-UniProt-GOA-ACAP-ARAP_13.05.2021_00h00	0.00021334	0.00362678	[AKT1, MAPK14, PIK3R1, TGFB1]
GO:0032928	regulation of superoxide anion generation	GO_BiologicalProcess-EBI-UniProt-GOA-ACAP-ARAP_13.05.2021_00h00	1.70829e-06	8.37062e-05	[AKT1, ITGAM, ITGB2, TGFB1]
GO:0010595	positive regulation of endothelial cell migration	GO_BiologicalProcess-EBI-UniProt-GOA-ACAP-ARAP_13.05.2021_00h00	4.14445e-05	0.00124333	[AKT1, MAP2K3, MAPK14, PIK3CD, TGFB1]
GO:0035666	TRIF-dependent toll-like receptor signaling pathway	GO_BiologicalProcess-EBI-UniProt-GOA-ACAP-ARAP_13.05.2021_00h00	0.000153759	0.00322893	[CASP8, CD14, IKBKB]
GO:0043535	regulation of blood vessel endothelial cell migration	GO_BiologicalProcess-EBI-UniProt-GOA-ACAP-ARAP_13.05.2021_00h00	1.5295e-05	0.00055062	[AKT1, APOE, MAP2K3, MAPK14, TGFB1]
GO:0046326	positive regulation of glucose import	GO_BiologicalProcess-EBI-UniProt-GOA-ACAP-ARAP_13.05.2021_00h00	0.000278738	0.00390233	[AKT1, MAPK14, PIK3R1]

## Sheet: B) Network analysis
ID	AverageShortestPathLength	BetweennessCentrality	ClosenessCentrality	ENSEMBL_GENE_ID	Indegree	NeighborhoodConnectivity	Outdegree
HLA-DMA	10	1.6638e+16	10	ENSG00000204257	17	2157894736842105	2
HLA-DMB	0	0	0	ENSG00000226264	19	2157894736842105	0
HLA-DRA	0	0	0	ENSG00000204287	17	2188235294117647	0
CTSH	0	0	0	ENSG00000103811	2	180	0
PYCARD	1.88889e+16	1.22059e+16	5294117647058824	ENSG00000103490	12	219375	6
CASP1	0	0	0	ENSG00000137752	11	229	0
TGFB1	1.78571e+16	7596408924641262	5599999999999999	ENSG00000105329	24	2106896551724138	5
TLR2	18	581992451651846	5555555555555556	ENSG00000137462	29	2.2697e+16	7
CTSL	10	1.57525e+16	10	ENSG00000135047	6	1.14286e+16	1
SIGLEC1	0	0	0	ENSG00000088827	2	160	0
CASP8	1625	2436376740477212	6153846153846154	ENSG00000064012	31	2.84333e+16	4
RIPK1	1.47368e+16	4188217526203501	6785714285714286	ENSG00000137275	18	2525925925925926	18
SIRPA	0	0	0	ENSG00000198053	6	1.51667e+16	0
STING1	15	5738654951031509	6666666666666666	ENSG00000184584	8	2.15556e+16	2
IRF3	10	2986081293831402	10	ENSG00000126456	27	2.60769e+16	1
IRF5	20	8130258769734201	5	ENSG00000128604	7	2288888888888889	2
NFKB1	20	3720439059875053	5	ENSG00000109320	40	3226086956521739	10
TLR9	0	0	0	ENSG00000239732	18	2.31765e+16	0
REL	2142857142857143	1980105910977532	4666666666666667	ENSG00000162924	5	2.43333e+16	2
RELA	1.33333e+16	4.24185e+16	75	ENSG00000173039	53	3.0463e+16	6
STAT1	10	2.98411e+16	10	ENSG00000115415	27	3.02963e+16	2
ITCH	0	0	0	ENSG00000078747	5	146	0
CD14	15	3.53534e+16	6666666666666666	ENSG00000170458	16	229	8
MAPK14	1.63636e+16	1.37634e+16	611111111111111	ENSG00000112062	31	2.93846e+16	17
AKT1	10	4618731865672611	10	ENSG00000142208	51	3348888888888889	1
ITGAM	0	0	0	ENSG00000169896	11	208	0
RNF213	0	0	0	ENSG00000173821	1	30	0
MAP2K1	14	1.51135e+16	7142857142857143	ENSG00000169032	35	3277142857142857	3
MAP2K2	1.66667e+16	9058098788804028	6	ENSG00000126934	30	325	3
STAT3	15	3.19947e+16	6666666666666666	ENSG00000168610	24	3.11071e+16	7
MAP2K3	10	263364104765994	10	ENSG00000034152	15	322	1
IKBKB	10	1.31814e+16	10	ENSG00000104365	40	3402439024390244	3
IKBKG	0	0	0	ENSG00000269335	44	3324390243902439	0
TAOK3	0	0	0	ENSG00000135090	2	95	0
PIK3R1	1.33333e+16	1.8288e+16	75	ENSG00000145675	39	3.42051e+16	4
MAP4K4	15	1.48132e+16	6666666666666666	ENSG00000071054	3	260	2
APOE	2.35294e+16	3.01095e+16	425	ENSG00000130203	1	1625	4
SRP14	10	0	10	ENSG00000140319	1	20	1
SRP54	0	0	0	ENSG00000100883	2	20	0
CTSD	15	3.63622e+16	6666666666666666	ENSG00000117984	2	2.06667e+16	1
CTSS	0	0	0	ENSG00000163131	4	1925	0
PIK3CD	125	7021780676688122	8	ENSG00000171608	32	3442857142857143	5
MAPKAPK2	0	0	0	ENSG00000162889	6	360	0
TAB1	190625	2613554401485805	5245901639344263	ENSG00000100324	10	3.35263e+16	13
IFI30	0	0	0	ENSG00000216490	3	210	0
HLA-DQB1	10	9244847574066124	10	ENSG00000179344	18	2142105263157895	1
CLEC4M	0	0	0	ENSG00000104938	3	3.13333e+16	0
ZAP70	1.71429e+16	2636439317445119	5833333333333334	ENSG00000115085	6	3444444444444444	3
PAK2	0	0	0	ENSG00000180370	5	342	0
SNX18	20	1.72821e+16	5	ENSG00000178996	1	185	1
KPNA1	0	0	0	ENSG00000114030	2	335	0
ITGAL	10	1.04256e+16	10	ENSG00000005844	4	182	2
SDC2	0	0	0	ENSG00000169439	3	1.33333e+16	0
MRC1	0	0	0	ENSG00000260314	1	220	0
MX1	15	3971661657363675	6666666666666666	ENSG00000157601	4	276	1
GNG2	18	3.31235e+16	5555555555555556	ENSG00000186469	3	396	3
ILK	15	6327226754448728	6666666666666666	ENSG00000166333	2	3.03333e+16	2

## Sheet: C) Cytoscape parameters
Selection Citeria:
Statistical Test Used = Enrichment/Depletion (Two-sided hypergeometric test)
Use pvalue cutoff = true
pvalue cutoff = 0.05000000074505806
Correction Method Used = Bonferroni step down
Min GO Level = 3
Max GO Level = 8
Number of Genes = 3
Min Percentage = 4.0
GO Fusion = true
GO Group = true
Kappa Score Threshold = 0.4
Over View Term = SmallestPValue
Group By Kappa Statistics = true
Initial Group Size = 1
Sharing Group Percentage = 50.0
ClueGO Log:
### All results were created with ClueGO v2.5.8 ###
Organism analyzed: Homo Sapiens [9606]
Identifier types used: [SymbolID]
Evidence codes used: [All]
#Genes in KEGG_13.05.2021 : 8093
#Genes in GO_ImmuneSystemProcess-EBI-UniProt-GOA-ACAP-ARAP_13.05.2021_00h00 : 3625
#Genes in GO_BiologicalProcess-EBI-UniProt-GOA-ACAP-ARAP_13.05.2021_00h00 : 18058
#All unique genes in selected ontologies: 18363 (reference set for hypergeometric test)
#Genes from Cluster#1: unique uploaded ids 64 -> corresponding genes 60, with 4 (6,25%) missing -> 60 recognized by ClueGO.
-> To improve the % of found genes, verify gene identifiers, download new available ClueGO conversion files or add/request additional files.
#Genes with functional annotations in all selected Ontologies from Cluster#1: 60 (100,0%)
#Genes from all Clusters associated to 119 representative Terms and Pathways (after applying general selection criteria): 40 (66,67%)
#Genes from all Clusters associated to 85 representative Terms and Pathways (after fusion selection criteria): 40 (66,67%)
#Genes from all Clusters associated to 85 representative Terms and Pathways (after p-value significance selection criteria): 40 (66,67%)
KappaScore Grouping:
Iteration: 0 with 27 groups
Iteration: 1 with 45 groups
Iteration: 2 with 51 groups
Iteration: 3 with 8 groups
Final KappaScore groups = 8
# Terms not grouped = 0
# Merge redundant groups with >50.0% overlap
Final group size after merging: 8
#GO All Terms Specific for Cluster #1: 85
#GO Terms: 85
#GO Term Connections: 724
